# Supplementary material for: Scale Invariance Properties of Intracerebral EEG Improve Seizure Prediction in Mesial Temporal Lobe Epilepsy
Source: PLoS One. 2015 Apr 13;10(4):e0121182. doi: 10.1371/journal.pone.0121182 (PMC4395084; doi:10.1371/journal.pone.0121182)
Supplement: S1 Table — (XLSX) [file pone.0121182.s003.xlsx]

## Sheet: Sheet1
S1 Table. Training and testing EEG data.
Patient	Number of training preictal epochs	Number of training interictal epochs	Duration of training preictal data (h)	Duration of training interictal data (h)	Number of testing seizures	Duration of testing data (h)
1	2	5	0.7	5	5	49.8
2	3	5	1.1	4.9	6	125.9
3	2	5	0.7	6.3	4	39.8
4	3	5	1.1	5.3	6	102.8
5	2	5	0.7	6	8	50.4
6	3	5	1	4.9	3	76.3
7	3	5	1.1	5	5	102.9
8	3	5	1.1	5	4	139.6
9	3	5	1.1	5	3	133.5
10	3	5	1.1	4.8	14	45.7
11	3	5	1	4.9	20	48.6
12	3	5	1.1	4.3	24	32.6
13	3	5	0.9	4	6	12.5
14	3	5	1.1	5	3	82.2
15	3	5	0.9	5	4	163
16	3	5	0.9	5.4	10	135.3
17	2	5	0.4	5	3	104.9
Total	47	85	16	85.8	128	1445.8
